# Supplementary material for: Tunable Polyglycerol-Based Redox-Responsive Nanogels for Efficient Cytochrome C Delivery
Source: Pharmaceutics. 2021 Aug 17;13(8):1276. doi: 10.3390/pharmaceutics13081276 (PMC8397965; doi:10.3390/pharmaceutics13081276)
Supplement: Supplementary file 1 [file pharmaceutics-13-01276-s001.zip]

Archive with 1 entries (1 files):
- pharmaceutics-1325623-supplementary.pdf
